# Supplementary material for: How COVID-19 Pandemic Has Influenced Public Interest in Foods: A Google Trends Analysis of Italian Data
Source: Int J Environ Res Public Health. 2023 Jan 20;20(3):1976. doi: 10.3390/ijerph20031976 (PMC9915381; doi:10.3390/ijerph20031976)
Supplement: Supplementary file 1 [file ijerph-20-01976-s001.zip]

Archive with 1 entries (1 files):
- ijerph-2115896-supplementary.pdf
